# Supplementary material for: Identification of LsPIN1 gene and its potential functions in rhizome turning of Leymus secalinus
Source: BMC Genomics. 2022 Nov 16;23:753. doi: 10.1186/s12864-022-08979-7 (PMC9670609; doi:10.1186/s12864-022-08979-7)
Supplement: Supplementary file 2 — Additional file 2: Table S1. The primers used in this study. [file 12864_2022_8979_MOESM2_ESM.xlsx]

## Sheet: primer
Table S1 The primers used in this study.
Gene ID	Primer	Notes
LsPIN-F-GFP-Xbal	GCTCTAGAATGATCACGGGCACGGACTTC	pCAMBIA1300
LsPIN-R-GFP-SpeI	GGACTAGTCAGGCCGAGCAGGATGTAGTAG
18S-F	ATGATAACTCGACGGATCGC	qRT-PCR
18S-R	CTTGGATGTGGTAGCCGTTT
LsPIN-RT-F	TCCTGCACGTCGCCATCGTCCAG	qRT-PCR
LsPIN-RT-R	GCAGGATGTAGTAGACGAGCGTG
